# Supplementary material for: Interaction between Negatively Charged Fish Gelatin and Cyclodextrin in Aqueous Solution: Characteristics and Formation Mechanism
Source: Gels. 2021 Dec 13;7(4):260. doi: 10.3390/gels7040260 (PMC8701615; doi:10.3390/gels7040260)
Supplement: Supplementary file 1 [file gels-07-00260-s001.zip]

Archive with 1 entries (1 files):
- gels-1451674-supplementary.pdf
